# Supplementary material for: Vitamin C and common cold-induced asthma: a systematic review and statistical analysis
Source: Allergy Asthma Clin Immunol. 2013 Nov 26;9(1):46. doi: 10.1186/1710-1492-9-46 (PMC4018579; doi:10.1186/1710-1492-9-46)
Supplement: Additional file 2 — Extraction and analysis of data. [file 1710-1492-9-46-S2.xls]

## Sheet: Cover
Supplementary file 2
Vitamin C and common cold-induced asthma: a systematic review and statistical analysis
Submitted to: Allergy, Asthma & Clinical Immunology
Harri Hemilä
Department of Public Health
University of Helsinki
Helsinki
Finland
harri.hemila@helsinki.fi
http://www.mv.helsinki.fi/home/hemila
http://www.mv.helsinki.fi/home/hemila/vitc_asthma.htm
8 Oct 2013

## Sheet: Anah 1980
Anah 1980
http://www.ncbi.nlm.nih.gov/pubmed/7423602
Figure and text on p.135 describe the distribution of asthma attacks, see scanned versions:
http://www.mv.helsinki.fi/home/hemila/A/Anah.htm
				Anah reported:	vit C	Placebo		Rate Ratio
				Asthma attacks per group:	9	35		0.222078
				Participants per group:	22	19
Anah (1980) wrote about group A (vitamin C group):
"The two in group A who had severe attacks had one severe attack each.
One did not have any further attack moderate or mild, while
the second one had two more mild attacks during the period of study."
This sentence implies for group A (vitamin C):
Two participants marked as #1 and #2 on table on page 3 below had 1 and 3 (=1+2) asthma attacks
The one “moderate” attack must be for a third patient marked #3, it cannot be for either patient with a severe attack
There are no indications about the distribution of the 4 remaining mild attacks, except that they cannot be for #1 or #2
All attacks:
It seems extremely unlikely that all remaining 4 mild attacks in group A occurred for a single participant #3
On page 4 we assume the next unlikely distribution: #3 had 1 moderate attack and #4 had 4 mild attacks
This assumption is conservative and leads to a high SD for “all attacks”, so that Var/mean = 2.7
It is also possible that all 4 mild attacks were among up to 4 different patients, which would lead to Var/mean = 1.3
Smaller Var/mean would lead to a narrower confidence interval
Severe and moderate attacks:
The description in the Anah report means that all “severe or moderate” attacks were for 3 different people in group A
Thus no assumptions are needed for constructing the distribution of severe and moderate attacks in group A
Anah (1980) wrote about group B (Placebo group):
"Those in group B who had mild or moderate attacks had more than three such attacks each.
The severe ones occurred more than once in each case and one had to be admitted."
This text implies:
1) No one had just 1 attack, so that all those who had attacks, had at least 2.
2) There were 8 severe attacks, so that as a minimum, there must be 4 participants with 2 attacks
but it is possible that participants with severe attacks had 3 or more severe attacks and also mild attacks
3) If we interpret that "more than 3" means "at least 4", then the 27 mild to moderate
attacks were distributed as a minimum 4 attacks per person
Severe and mild/moderate attacks may have occurred for the same patients, but the text does not give information on that issue
On the basis of the description of the Anah paper, on page 4 below we impute an over-dispersed distribution consistent with Anah text,
which gives Var/mean = 2.4 for all attacks and 2.1 for severe and moderate attacks for group B
Since authors are not always precise, it is also possible that "more then 3" means "3 or more" which could lead to smaller SD values
Thus, the constructed distributions for groups A and B below take into account the descriptions of the Anah paper and are conservative
These distributions for “all attacks” and “severe and moderate” attacks are used in the calculation
of the 95% CI by using the negative binomial regression, see Supplementary file 3
Imputed distributions for Anah et al. study
			Type of asthma attack
Participant	Group	Severe	Moderate	Mild	SevMod	All
1	A	1	0	2	1	3	Group A: vitamin C
2	A	1	0	0	1	1
3	A	0	1	0	1	1
4	A	0	0	4	0	4
5	A	0	0	0	0	0
6	A	0	0	0	0	0
7	A	0	0	0	0	0
8	A	0	0	0	0	0
9	A	0	0	0	0	0
10	A	0	0	0	0	0		Type of attack
11	A	0	0	0	0	0		SevMod	All
12	A	0	0	0	0	0		Severe	All
13	A	0	0	0	0	0		and	asthma
14	A	0	0	0	0	0		Moderate	attacks
15	A	0	0	0	0	0		attacks
16	A	0	0	0	0	0
17	A	0	0	0	0	0	Vitamin C (A)
18	A	0	0	0	0	0	SD	0.35125	1.05375
19	A	0	0	0	0	0	Var	0.123377	1.11039
20	A	0	0	0	0	0	Mean	0.136364	0.409091
21	A	0	0	0	0	0	Var/Mean	0.904762	2.71429
22	A	0	0	0	0	0	Sum	3	9
23	B	3	0	0	3	3	Group B: Placebo
24	B	3	0	0	3	3
25	B	2	0	0	2	2
26	B	0	4	1	4	5
27	B	0	4	1	4	5
28	B	0	4	1	4	5
29	B	0	2	2	2	4
30	B	0	2	2	2	4		Type of attack
31	B	0	0	4	0	4		SevMod	All
32	B	0	0	0	0	0		Severe	All
33	B	0	0	0	0	0		and	asthma
34	B	0	0	0	0	0		Moderate	attacks
35	B	0	0	0	0	0		attacks
36	B	0	0	0	0	0	Placebo (B)
37	B	0	0	0	0	0	SD	1.62761	2.11511
38	B	0	0	0	0	0	Var	2.64912	4.47368
39	B	0	0	0	0	0	Mean	1.26316	1.84211
40	B	0	0	0	0	0	Var/Mean	2.09722	2.42857
41	B	0	0	0	0	0	Sum	24	35
vitamin C (A)	Attacks:	2	1	6	3	9
Placebo (B)	Attacks:	8	16	11	24	35

## Sheet: Anah_Data
Participant	Group	Severe	Moderate	Mild	SevMod	All
1	1	1	0	2	1	3
2	1	1	0	0	1	1
3	1	0	1	0	1	1
4	1	0	0	4	0	4
5	1	0	0	0	0	0
6	1	0	0	0	0	0
7	1	0	0	0	0	0
8	1	0	0	0	0	0
9	1	0	0	0	0	0
10	1	0	0	0	0	0
11	1	0	0	0	0	0
12	1	0	0	0	0	0
13	1	0	0	0	0	0
14	1	0	0	0	0	0
15	1	0	0	0	0	0
16	1	0	0	0	0	0
17	1	0	0	0	0	0
18	1	0	0	0	0	0
19	1	0	0	0	0	0
20	1	0	0	0	0	0
21	1	0	0	0	0	0
22	1	0	0	0	0	0
23	0	3	0	0	3	3
24	0	3	0	0	3	3
25	0	2	0	0	2	2
26	0	0	4	1	4	5
27	0	0	4	1	4	5
28	0	0	4	1	4	5
29	0	0	2	2	2	4
30	0	0	2	2	2	4
31	0	0	0	4	0	4
32	0	0	0	0	0	0
33	0	0	0	0	0	0
34	0	0	0	0	0	0
35	0	0	0	0	0	0
36	0	0	0	0	0	0
37	0	0	0	0	0	0
38	0	0	0	0	0	0
39	0	0	0	0	0	0
40	0	0	0	0	0	0
41	0	0	0	0	0	0

## Sheet: Bucca 1989
Bucca 1989 Respiration
http://www.ncbi.nlm.nih.gov/pubmed/2595105				The 1989 report
http://www.ncbi.nlm.nih.gov/pubmed/1444023				The 1992 report
Scanned Fig. 1 of the 1992 report used for measurements, see:
http://www.mv.helsinki.fi/home/hemila/A/Bucca.htm
Fig 1 of Bucca's 1989 paper gives the individual log(PC20) values for the baseline and 1 h after vitamin C during the common cold and 6-weeks after the common cold
The 1992 paper has the same Figure (also Fig.1) which shows individual symbols for all 9 participants so that the individual level data can be obtained
The values in table below were measured from a scanned Fig1 of the 1992 paper, using the GIMP graphics program (fig. available through the link above)
This page shows the pixel values and they are transformed to the log(mg/ml) on page 8
Pixel heights from the scanned figure:
Value		Corresponds to
log(PC20)		pixel height
0.4		3671
2		238
		During			6-weeks after			Common
		the common cold			the common cold			cold	In Table 1
					Patients had recovered from the cold			day	of the 1989
								PC20	paper:
Participant		Paired			Paired			Calculated	Bucca,s
	Person no.	Pre-vitC	Post-vitC		Pre-vitC	Post-vitC		from below	numbering
								(mg/ml)
x	1	1637	888		950	341		22.2831	9
Δ (filled)	2	2093	1494		2185	1534		13.66	5
o (filled)	3	2424	428		2164	925		9.57597	1 or 6
square (filled)	4	2587	1192		934	450		8.03922	1 or 4 or 8
diamond(open)	5	2624	1803		1950	2164		7.72627	4 or 8
Δ (open)	6	2677	2029		2199	2326		7.29908	4 or 8
square(open)	7	2865	2212		2490	1970		5.96552	2
diamond (filled)	8	3016	1890		2082	1950		5.07309	3
o (open)	9	3543	1672		2750	2162		2.88175	7
Marked mean		2603	1535		1972	1530
	These person numbers
	are for this study,
	Bucca had own numbering
	See on the right
		Pixels measured above are transformed here to log(mg/ml) scale							Differences
										Comparison
										of the 2 days
									Vit C	Before	After
			Pixels to log(mg/ml) scale			Pixels to log(mg/ml) scale			effect	vit C	vit C
									Difference	Difference	Difference
		During			6-weeks after				between	between	between
		the common cold			the common cold				cold and	cold and	cold and
				Effect of			Effect of		after cold	after cold	after cold
	Person no.	Pre-vitC	Post-vitC	vit C	Pre-vitC	Post-vitC	vit C
		A	B	C=B-A	D	E	F=E-D		G=F-C	H=D-A	J=E-B
x	1	1.34798	1.69706	0.349082	1.66816	1.952	0.283833		-0.0652491	-0.320186	0.254937
Δ (filled	2	1.13545	1.41462	0.279173	1.09257	1.39598	0.303408		0.0242354	0.0428779	-0.0186426
o (filled)	3	0.981183	1.91145	0.930265	1.10236	1.67981	0.577454		-0.352811	-0.121177	-0.231634
square (filled)	4	0.905214	1.55537	0.65016	1.67562	1.90119	0.225575		-0.424585	-0.770405	0.34582
diamond(open)	5	0.88797	1.27061	0.382639	1.2021	1.10236	-0.0997378		-0.482377	-0.314128	-0.168249
Δ (open)	6	0.863268	1.16528	0.30201	1.08605	1.02686	-0.0591902		-0.3612	-0.222779	-0.138421
square(open)	7	0.775648	1.07999	0.30434	0.950422	1.19278	0.242354		-0.0619866	-0.174774	0.112788
diamond (filled)	8	0.705272	1.23006	0.524789	1.14058	1.2021	0.0615205		-0.463268	-0.435304	-0.0279639
o (open)	9	0.459656	1.33166	0.872007	0.829246	1.10329	0.274046		-0.597961	-0.369589	-0.228372
Marked mean		0.897757	1.39551	0.497757	1.19184	1.39784	0.206001
Mean (in Log):		0.895737	1.40623	0.510496	1.19412	1.39515	0.201029		-0.309467	-0.298385	-0.011082
10exp[Mean] >		7.8657	25.482	3.23964	15.6359	24.84	1.58865		0.49038	0.503055	0.974806
Bucca's mean [31] >		7.8	25.1		15.5	25.7
Skewness=				0.876975			0.142373		0.488493	-0.819117	0.687501
Mean =				0.510496			0.201029		-0.309467	-0.298385	-0.011082
SD =		0.252822	0.269634	0.252112	0.292066	0.359159	0.207459		0.219896	0.22809	0.209346
SE =		0.084274	0.089878	0.0840375	0.0973554	0.11972	0.0691529		0.0732987	0.0760301	0.069782
10exp(SE)=		1.21415	1.22992		1.25128	1.31741
Bucca gave the 10exp(SE) values
as the SE values (p. 217)
T(8 df) = mean/SE				6.07462			2.90702		4.222	3.92456	0.158809
t(P=0.05, 8 df):		P(2-tail) =		0.000297691			0.0196786		0.0029079	0.00439013	0.877756
2.306			Mean	Low CI	High CI	Mean	Low CI	High CI
		95% CI = mean ± 2.31 × SE =	0.510496	0.316705	0.704287	0.201029	0.0415623	0.360496	This column		No
		Transformation to the ratio scale:	3.23964	2.07351	5.06159	1.58865	1.10043	2.29349	above tests		Difference
									the interaction		between
									between		the 2 days
									vit C effect and		after vit C
									the common cold
Evaluating the possible role of placebo
Nathan et al. 1979
Am Rev Respir Dis 1979;120:1251
http://www.ncbi.nlm.nih.gov/pubmed/42333
Table 2		Histamine		Histamine		Ratio
		PD20		PD20		Placebo/Control
Participant		Control day		Placebo day		B/A
		A		B
1		0.09		0.07		0.777778
2		0.79		0.68		0.860759
3		0.26		0.3		1.15385
4		1.78		1.57		0.882022
5		0.08		0.12		1.5
6		0.6		0.26		0.433333
7		0.68		0.53		0.779412
8		0.33		0.51		1.54545
9		0.09		0.08		0.888889
10		0.3		0.29		0.966667
11		0.28		0.32		1.14286
					Mean of the ratios=	0.993729	Mean is identical with 1% accuracy
					SD=	0.325128
					SE =	0.0980297
					t(10 df, P=0.05)=	2.22814
						low	high
					95%CI =	0.775305	1.21215
					In % scale:	-0.224695	0.212153
					Confidence interval is narrow around the null effect
Evaluating the possible role of tachyphylaxis
Strban et al. 1994
Chest 1994;105:1434
http://www.ncbi.nlm.nih.gov/pubmed/8181332
		Day 1	Day 2
First PC20		2.2	2.5
1 h later PC20		3.2	3.4
Ratio		1.45455	1.36	< Change explained by tachyphylaxis

## Sheet: Bucca_Data
Person	Cold_pre	Cold_pre_10	Cold_post	Cold_VC	Reco_pre	Reco_post	Reco_VC	Reco_pre_VC	Diff_VC	Diff_VC_10
1	1.34798	22.2831	1.69706	0.349082	1.66816	1.952	0.283833	1.60291	0.0652491	1.16211
2	1.13545	13.66	1.41462	0.279173	1.09257	1.39598	0.303408	1.11681	-0.0242354	0.945724
3	0.981183	9.57597	1.91145	0.930265	1.10236	1.67981	0.577454	0.749548	0.352811	2.25326
4	0.905214	8.03922	1.55537	0.65016	1.67562	1.90119	0.225575	1.25103	0.424585	2.65818
5	0.88797	7.72627	1.27061	0.382639	1.2021	1.10236	-0.0997378	0.71972	0.482377	3.03653
6	0.863268	7.29908	1.16528	0.30201	1.08605	1.02686	-0.0591902	0.724847	0.3612	2.29721
7	0.775648	5.96552	1.07999	0.30434	0.950422	1.19278	0.242354	0.888436	0.0619866	1.15342
8	0.705272	5.07309	1.23006	0.524789	1.14058	1.2021	0.0615205	0.677308	0.463268	2.90582
9	0.459656	2.88175	1.33166	0.872007	0.829246	1.10329	0.274046	0.231285	0.597961	3.96242

## Sheet: Schertling 1990
Schertling 1990
English translation:
http://www.mv.helsinki.fi/home/hemila/T9.pdf
German text:
http://www.mv.helsinki.fi/home/hemila/A/Schertling_1990_ch.pdf
http://www.mv.helsinki.fi/home/hemila/A/Schertling_1990_bm.pdf
Schertling thesis excerpts:
http://www.mv.helsinki.fi/home/hemila/A/Schertling.htm
	Sensitivity to histamine on vitamin C and placebo phases:
	Discordant pairs:
12	participants had sensitivity to histamine when on placebo, but not when on vit C
0	participants had sensitivity to histamine when on vit C, but not when on placebo
Compared with the equivalence of vitamin C and placebo (i.e. if vitamin C has no effect, there should be the same number of discordant pairs),
the binomial distribution gives			P(1-tail) =	0.000244141
			P(2-tail) =	0.000488281
Calculation of the 95% CI by the Agresti-Caffo -method
See: Fagerland et al. 2011
http://www.ncbi.nlm.nih.gov/pubmed/21996567
Sensitivity to histamine
	On vit C	On placebo
Not Sensitive	14	2
All participants	23	23	Difference
Percentage	0.608696	0.0869565	-0.521739	i.e. 52 percentage points decrease
Adjusted	On vit C	On placebo		p2	p1
Sensitive	15	3	p=	0.6	0.12
All participants	25	25	(1-p)=	0.4	0.88
			p*(1-p)=	0.24	0.1056
			p*(1-p)/n=	0.0096	0.004224	0.013824	<= sum
						0.117576	<= sqrt(sum)
	p1-p2=	-0.48
		0.025			95% CI	95% CI
	z=	1.95996		Effect estimate	Low	High
					-0.710444	-0.249556

## Sheet: Bucca_AOV
Cold	Group	Reco	Pre	GroupPre
1.34798	pre_vitC	1.66816	1.34798	Cold
1.13545	pre_vitC	1.09257	1.13545	Cold
0.981183	pre_vitC	1.10236	0.981183	Cold
0.905214	pre_vitC	1.67562	0.905214	Cold
0.88797	pre_vitC	1.2021	0.88797	Cold
0.863268	pre_vitC	1.08605	0.863268	Cold
0.775648	pre_vitC	0.950422	0.775648	Cold
0.705272	pre_vitC	1.14058	0.705272	Cold
0.459656	pre_vitC	0.829246	0.459656	Cold
1.69706	post_vitC	1.952	1.66816	Reco
1.41462	post_vitC	1.39598	1.09257	Reco
1.91145	post_vitC	1.67981	1.10236	Reco
1.55537	post_vitC	1.90119	1.67562	Reco
1.27061	post_vitC	1.10236	1.2021	Reco
1.16528	post_vitC	1.02686	1.08605	Reco
1.07999	post_vitC	1.19278	0.950422	Reco
1.23006	post_vitC	1.2021	1.14058	Reco
1.33166	post_vitC	1.10329	0.829246	Reco

## Sheet: Bucca_Data_Large
Person	Cold_pre	Cold_pre_10	Cold_post	Cold_CV	Cold_VC	Cold_VC_10	Reco_pre	Reco_pre_10	Reco_post	Cold_CV	Reco_VC	Reco_VC_10	Diff_VC	Diff_VC_10	Diff_pre	Decr_pre	Reco_pre_VC	Diff_post	Diff_post_10			Baseline CV
1	1.34798	22.2831	1.69706	0.162125	0.349082	2.234	1.66816	46.576	1.952	0.110879	0.283833	1.92235	0.0652491	1.16211	0.320186	-0.320186	1.73341	0.254937	1.79861			2
2	1.13545	13.66	1.41462	0.154823	0.279173	1.90183	1.09257	12.3758	1.39598	0.172423	0.303408	2.01098	-0.0242354	0.945724	-0.0428779	0.0428779	1.06834	-0.0186426	0.957982			3
3	0.981183	9.57597	1.91145	0.454809	0.930265	8.51658	1.10236	12.6578	1.67981	0.293527	0.577454	3.77967	0.352811	2.25326	0.121177	-0.121177	1.45517	-0.231634	0.586632			9
4	0.905214	8.03922	1.55537	0.373677	0.65016	4.46848	1.67562	47.3826	1.90119	0.0891888	0.225575	1.68103	0.424585	2.65818	0.770405	-0.770405	2.1002	0.34582	2.21728			4
5	0.88797	7.72627	1.27061	0.25069	0.382639	2.41345	1.2021	15.9257	1.10236	0.0612077	-0.0997378	0.794808	0.482377	3.03653	0.314128	-0.314128	1.68447	-0.168249	0.678814			2
6	0.863268	7.29908	1.16528	0.210548	0.30201	2.00452	1.08605	12.1912	1.02686	0.0396173	-0.0591902	0.872589	0.3612	2.29721	0.222779	-0.222779	1.44725	-0.138421	0.727074			4
7	0.775648	5.96552	1.07999	0.231943	0.30434	2.0153	0.950422	8.92118	1.19278	0.15992	0.242354	1.74724	0.0619866	1.15342	0.174774	-0.174774	1.01241	0.112788	1.29655			18
8	0.705272	5.07309	1.23006	0.383481	0.524789	3.34803	1.14058	13.8222	1.2021	0.0371384	0.0615205	1.15218	0.463268	2.90582	0.435304	-0.435304	1.60385	-0.0279639	0.93764			3
9	0.459656	2.88175	1.33166	0.688433	0.872007	7.44744	0.829246	6.7491	1.10329	0.200544	0.274046	1.87952	0.597961	3.96242	0.369589	-0.369589	1.42721	-0.228372	0.591056			4
				0.323392						0.129383											Mean	5.44444
																					Stdev	4.85595
																					SE	1.61865

## Sheet: Fig points
Selecting points for Figure to illustration
					Adjusted
Intercept	slope	PC20	log(PC20)	log(vitCeffect)	vitCeffect
		mg(ml			Fold increase
					in PC20
0.8596	0.6142	2	0.30103	0.674707	4.72833
0.8596	0.6142	25.0812	1.39935	0.000120267	1.00028
